# Supplementary material for: Efficient Consecutive Synthesis of Fluorinated Isoflavone Analogs, X-Ray Structures, Hirshfeld Analysis, and Anticancer Activity Assessment
Source: Molecules. 2025 Feb 9;30(4):795. doi: 10.3390/molecules30040795 (PMC11857983; doi:10.3390/molecules30040795)
Supplement: Supplementary file 1 [file molecules-30-00795-s001.zip]

Archive with 1 entries (1 files):
- molecules-3442287-supplementary.pdf
